# Supplementary material for: Clinical landscape of TP73 structural variants in ATL patients
Source: Leukemia. 2023 Oct 20;37(12):2502–6. doi: 10.1038/s41375-023-02059-9 (PMC10681890; doi:10.1038/s41375-023-02059-9)
Supplement: Supplementary file 1 — Supplementary Table S1 [file 41375_2023_2059_MOESM1_ESM.xlsx]

## Sheet: Sheet1
Supplementary Table S1. Detection of exon level copy number variants in TP73 by DeviCNV, Manta, and GRIDSS2
							Patient number									patient number
							1	2	3	4	5	6	7	8		9	10
DeviCNV (exon 2, 3)							Exon 2 del	Exon 2 del	Exon 2 del	Exon 2 del	Exons 2-3 del	Exons 2-3 del	Exons 2-3 del	-		Exon 3 del	Exon 3 del	-	-	-	-	-	-	-	-	-	-	-	-	-	-	-	-	-	-	-	-	-	-	-	-	-	-	-	-	-	-	-	-
Chr	Start	End	Gene	Exon	CNV Type/P value
1	3652520	3652641	TP73	exon1	CN_M		0.88	1.571	0.32	1.062	1.589	1.32	3.406	1.158		1.063	0.875	0.753	1.199	1.456	1.657	0.809	0.929	0.928	2.175	1.005	0.933	0.864	2.266	1.248	1.188	0.731	0.913	1.272	1.642	0.243	1.501	1.391	1.206	0.881	1.161	1.129	1.075	1.111	1.511	0.87	0.619	0.608	0.58
1	3652520	3652641	TP73	exon1	Pvalue		1	0	0	1	0.006	0.407	0	0.889		0.914	1	0.961	0.959	0	0	1	1	1	0	1	1	1	0	0.709	0.996	0.823	1	0.605	0	0	0	0.024	0.972	1	1	1	1	1	0	1	0.102	0	0
1	3652520	3652641	TP73	exon1	CNVType		neutral	dup	del	neutral	dup	dup	dup	neutral		neutral	neutral	neutral	neutral	dup	dup	neutral	neutral	neutral	dup	neutral	neutral	neutral	dup	neutral	neutral	neutral	neutral	neutral	dup	del	dup	dup	neutral	neutral	neutral	neutral	neutral	neutral	dup	neutral	del	del	del
1	3682333	3682430	TP73	exon2	CN_M		0.527	0.632	0.655	0.632	0.5	0.406	0.335	0.955		1.338	0.997	1.027	0.921	0.819	0.86	0.845	0.83	0.825	0.805	0.899	0.882	1.025	0.949	0.992	0.836	1.07	0.982	1.012	0.914	1.024	1.04	1.018	0.983	0.882	1.092	1.045	1.148	1.067	0.976	1.157	1.139	1.109	0.99
1	3682333	3682430	TP73	exon2	Pvalue		0	0	0	0	0	0	0	1		0.256	1	1	1	1	1	1	1	1	1	1	1	1	1	1	1	1	1	1	1	0.999	1	1	1	1	1	1	1	1	1	1	1	1	1
1	3682333	3682430	TP73	exon2	CNVType		del	del	del	del	del	del	del	neutral		dup	neutral	neutral	neutral	neutral	neutral	neutral	neutral	neutral	neutral	neutral	neutral	neutral	neutral	neutral	neutral	neutral	neutral	neutral	neutral	neutral	neutral	neutral	neutral	neutral	neutral	neutral	neutral	neutral	neutral	neutral	neutral	neutral	neutral
1	3683060	3683180	TP73	exon3	CN_M		0.799	0.785	0.789	0.944	0.591	0.454	0.633	0.85		0.446	0.139	1.032	1.118	1.101	1.025	1.231	1.098	0.932	1.049	1.206	1.012	1.019	1.126	1.099	1.043	0.98	1.082	0.793	1.217	1.371	0.911	0.861	0.957	0.962	0.719	0.851	0.816	0.896	0.948	0.938	0.904	0.924	1.034
1	3683060	3683180	TP73	exon3	Pvalue		1	1	1	1	0	0	0.315	1		0	0	1	1	1	1	1	1	1	1	1	1	1	1	1	1	1	1	1	1	0.321	1	1	1	1	0.982	1	1	1	1	1	1	1	1
1	3683060	3683180	TP73	exon3	CNVType		neutral	neutral	neutral	neutral	del	del	del	neutral		del	del	neutral	neutral	neutral	neutral	neutral	neutral	neutral	neutral	neutral	neutral	neutral	neutral	neutral	neutral	neutral	neutral	neutral	neutral	dup	neutral	neutral	neutral	neutral	neutral	neutral	neutral	neutral	neutral	neutral	neutral	neutral	neutral
1	3690672	3690944	TP73	exon3B	CN_M		1.282	0.438	0.825	1.061	0.649	0.443	0.95	1.373		0.84	0.146	1.147	1.241	1.072	1.453	1.343	1.015	1.092	1.2	1.266	0.961	1.048	1.248	1.17	1.012	0.803	1.148	1.007	1.307	0.818	1.201	0.982	0.883	1.093	0.82	1.054	0.956	1.273	0.911	1.043	0.754	1.011	0.993
1	3690672	3690944	TP73	exon3B	Pvalue		0.71	0	1	1	0.012	0	0.998	0.065		1	0	1	1	1	0	0.012	1	1	1	0.971	1	1	0.994	0.999	1	1	1	1	0.373	0.999	1	1	1	1	1	1	1	0.921	1	1	0.98	1	1
1	3690672	3690944	TP73	exon3B	CNVType		neutral	del	neutral	neutral	del	del	neutral	dup		neutral	del	neutral	neutral	neutral	dup	dup	neutral	neutral	neutral	neutral	neutral	neutral	neutral	neutral	neutral	neutral	neutral	neutral	dup	neutral	neutral	neutral	neutral	neutral	neutral	neutral	neutral	neutral	neutral	neutral	neutral	neutral	neutral
1	3698046	3698151	TP73	exon3B_d	CN_M		1.295	0.268	1.42	0.818	0.906	0.14	0.412	1.116		1.53	0.693	2.215	1.116	1.58	1.595	2.249	1.042	1.842	1.472	1.144	1.148	1.839	1.279	0.417	1.053	0.664	0.784	1.502	0.923	1.405	0.665	1.506	0.56	0.811	0.942	2.026	1.072	1.888	1.102	1.067	0.928	1.895	0.731
1	3698046	3698151	TP73	exon3B_d	Pvalue		0.533	0	0.006	1	1	0	0.03	0.947		0.096	0.398	0	0.999	0	0	0	1	0	0	0.998	0.999	0	0.672	0	1	0.133	0.999	0.02	1	0.304	0.157	0	0	1	1	0	1	0	0.999	1	0.997	0	0.83
1	3698046	3698151	TP73	exon3B_d	CNVType		neutral	del	dup	neutral	neutral	del	del	neutral		dup	del	dup	neutral	dup	dup	dup	neutral	dup	dup	neutral	neutral	dup	neutral	del	neutral	del	neutral	dup	neutral	dup	del	dup	del	neutral	neutral	dup	neutral	dup	neutral	neutral	neutral	dup	neutral
1	3707549	3708534	TP73	exon4	CN_M		1.112	1.234	1.266	0.828	1.163	0.726	1.117	1.119		0.911	1.007	1.118	1.046	0.959	1.057	0.985	0.925	0.977	0.87	0.918	0.907	0.878	1.015	0.982	0.958	1.022	1.07	1.032	0.946	0.48	0.994	1.006	0.929	1.018	1.035	0.989	0.988	1.095	1.122	1.067	0.94	1.057	1.072
1	3707549	3708534	TP73	exon4	Pvalue		1	1	0.996	1	1	0.992	0.999	1		1	1	1	1	1	1	1	1	1	1	1	1	1	1	1	1	1	1	1	1	0	1	1	1	1	1	1	1	1	1	1	1	1	1
1	3707549	3708534	TP73	exon4	CNVType		neutral	neutral	neutral	neutral	neutral	neutral	neutral	neutral		neutral	neutral	neutral	neutral	neutral	neutral	neutral	neutral	neutral	neutral	neutral	neutral	neutral	neutral	neutral	neutral	neutral	neutral	neutral	neutral	del	neutral	neutral	neutral	neutral	neutral	neutral	neutral	neutral	neutral	neutral	neutral	neutral	neutral
1	3722021	3722207	TP73	exon5	CN_M		1.089	1.003	1.066	0.912	1.146	1.18	1.088	1.245		0.985	0.904	1.091	1.053	0.978	1.105	1.03	0.894	0.994	0.866	0.991	0.916	0.86	0.935	1.084	0.952	1.037	0.968	0.969	0.923	0.779	0.965	1.025	1.033	1.066	1.036	1.076	1.019	1.146	1.047	1.006	0.942	1.016	1.103
1	3722021	3722207	TP73	exon5	Pvalue		1	1	1	1	1	1	1	0.994		1	1	1	1	1	1	1	1	1	1	1	1	1	1	1	1	1	1	1	1	1	1	1	1	1	1	1	1	1	1	1	1	1	1
1	3722021	3722207	TP73	exon5	CNVType		neutral	neutral	neutral	neutral	neutral	neutral	neutral	neutral		neutral	neutral	neutral	neutral	neutral	neutral	neutral	neutral	neutral	neutral	neutral	neutral	neutral	neutral	neutral	neutral	neutral	neutral	neutral	neutral	neutral	neutral	neutral	neutral	neutral	neutral	neutral	neutral	neutral	neutral	neutral	neutral	neutral	neutral
1	3723354	3723469	TP73	exon6	CN_M		1.195	1.239	1.162	1.131	0.965	1.116	1.006	1.082		0.814	0.903	0.957	1.121	1.059	1.116	1.053	1.057	1	0.953	1.151	0.907	0.949	0.999	0.932	1.003	0.944	1.14	0.849	1.115	0.884	0.941	0.967	1.092	1.001	1.01	0.979	0.953	0.983	1.001	0.921	0.941	1	0.957
1	3723354	3723469	TP73	exon6	Pvalue		1	1	1	1	1	1	0.999	1		1	1	1	1	1	1	1	1	1	1	1	1	1	1	1	1	1	1	1	1	1	1	1	1	1	1	1	1	1	1	1	1	1	1
1	3723354	3723469	TP73	exon6	CNVType		neutral	neutral	neutral	neutral	neutral	neutral	neutral	neutral		neutral	neutral	neutral	neutral	neutral	neutral	neutral	neutral	neutral	neutral	neutral	neutral	neutral	neutral	neutral	neutral	neutral	neutral	neutral	neutral	neutral	neutral	neutral	neutral	neutral	neutral	neutral	neutral	neutral	neutral	neutral	neutral	neutral	neutral
1	3727115	3727224	TP73	exon7	CN_M		1.122	1.148	1.115	1.136	1.037	1.067	1.048	1.059		0.97	1.145	1.012	1.06	1.002	1.154	1.051	0.976	1.04	0.928	0.96	0.976	1.024	1.094	0.91	1.007	0.933	1.187	0.811	0.967	1.061	0.941	0.969	0.932	0.92	1.019	1.01	0.882	0.966	1.032	0.92	0.783	0.893	0.926
1	3727115	3727224	TP73	exon7	Pvalue		1	1	1	1	1	1	0.997	1		1	1	1	1	1	1	1	1	1	1	1	1	1	1	1	1	1	1	1	1	1	1	1	1	1	1	1	1	1	1	1	1	1	1
1	3727115	3727224	TP73	exon7	CNVType		neutral	neutral	neutral	neutral	neutral	neutral	neutral	neutral		neutral	neutral	neutral	neutral	neutral	neutral	neutral	neutral	neutral	neutral	neutral	neutral	neutral	neutral	neutral	neutral	neutral	neutral	neutral	neutral	neutral	neutral	neutral	neutral	neutral	neutral	neutral	neutral	neutral	neutral	neutral	neutral	neutral	neutral
1	3727478	3727770	TP73	exon8	CN_M		1.143	0.956	0.956	1.003	1.036	1.2	1.279	1.174		1.069	1.114	1.06	1.029	0.951	1.086	1.009	1.005	1.04	0.941	1.04	0.977	0.98	1.125	1.008	0.973	1.114	1.091	1.033	1.043	0.944	1.02	0.971	0.965	0.957	0.987	1.101	0.941	1.077	0.948	0.972	1.044	1.001	0.953
1	3727478	3727770	TP73	exon8	Pvalue		1	1	1	1	1	1	0.64	1		1	1	1	1	1	1	1	1	1	1	1	1	1	1	1	1	1	1	1	1	1	1	1	1	1	1	1	1	1	1	1	1	1	1
1	3727478	3727770	TP73	exon8	CNVType		neutral	neutral	neutral	neutral	neutral	neutral	neutral	neutral		neutral	neutral	neutral	neutral	neutral	neutral	neutral	neutral	neutral	neutral	neutral	neutral	neutral	neutral	neutral	neutral	neutral	neutral	neutral	neutral	neutral	neutral	neutral	neutral	neutral	neutral	neutral	neutral	neutral	neutral	neutral	neutral	neutral	neutral
1	3728129	3728217	TP73	exon9	CN_M		1.121	1.015	0.975	0.753	1.023	1.22	1.202	1.15		0.972	0.981	1.121	0.969	0.932	0.998	1.012	0.875	0.977	0.929	0.812	0.904	0.812	0.806	1.052	0.762	0.913	0.967	1.023	1.015	0.735	1.02	1.053	0.867	1.079	0.972	1.074	1.038	0.993	1.012	0.995	0.983	1.059	1.06
1	3728129	3728217	TP73	exon9	Pvalue		1	1	1	1	1	1	0.915	1		1	1	1	1	1	1	1	1	1	1	1	1	1	1	1	1	1	1	1	1	0.937	1	1	1	1	1	1	1	1	1	1	1	1	1
1	3728129	3728217	TP73	exon9	CNVType		neutral	neutral	neutral	neutral	neutral	neutral	neutral	neutral		neutral	neutral	neutral	neutral	neutral	neutral	neutral	neutral	neutral	neutral	neutral	neutral	neutral	neutral	neutral	neutral	neutral	neutral	neutral	neutral	neutral	neutral	neutral	neutral	neutral	neutral	neutral	neutral	neutral	neutral	neutral	neutral	neutral	neutral
1	3729327	3729751	TP73	exon10	CN_M		1.184	1.443	1.315	1.019	1.015	1.138	1.195	0.97		0.945	1.051	0.867	1.008	0.997	1.057	1.109	1.067	1.098	0.98	0.979	1.002	0.964	1.058	0.928	1.032	0.938	0.999	0.952	1.061	0.97	0.884	1.004	0.951	0.986	0.972	0.966	0.924	0.94	0.996	0.902	0.949	0.924	0.953
1	3729327	3729751	TP73	exon10	Pvalue		1	0	0.088	1	1	1	0.943	1		1	1	1	1	1	1	1	1	1	1	1	1	1	1	1	1	1	1	1	1	1	1	1	1	1	1	1	1	1	1	1	1	1	1
1	3729327	3729751	TP73	exon10	CNVType		neutral	dup	dup	neutral	neutral	neutral	neutral	neutral		neutral	neutral	neutral	neutral	neutral	neutral	neutral	neutral	neutral	neutral	neutral	neutral	neutral	neutral	neutral	neutral	neutral	neutral	neutral	neutral	neutral	neutral	neutral	neutral	neutral	neutral	neutral	neutral	neutral	neutral	neutral	neutral	neutral	neutral
1	3730000	3730148	TP73	exon11	CN_M		1.014	1.029	0.876	0.954	1.067	1.193	0.924	1.065		0.932	1.084	1.064	1.018	1.022	0.955	0.96	0.963	0.951	1.036	1.025	1.018	1.048	0.929	1.029	0.994	1.027	1.017	1.028	0.92	0.775	1.02	0.873	1.047	1.012	1.038	1.033	1.034	1.019	1.03	1.004	0.954	0.886	1.045
1	3730000	3730148	TP73	exon11	Pvalue		1	1	1	1	1	1	1	1		1	1	1	1	1	1	1	1	1	1	1	1	1	1	1	1	1	1	1	1	0.999	1	1	1	1	1	1	1	1	1	1	1	1	1
1	3730000	3730148	TP73	exon11	CNVType		neutral	neutral	neutral	neutral	neutral	neutral	neutral	neutral		neutral	neutral	neutral	neutral	neutral	neutral	neutral	neutral	neutral	neutral	neutral	neutral	neutral	neutral	neutral	neutral	neutral	neutral	neutral	neutral	neutral	neutral	neutral	neutral	neutral	neutral	neutral	neutral	neutral	neutral	neutral	neutral	neutral	neutral
1	3730927	3731065	TP73	exon12	CN_M		1.087	1.55	1.553	0.915	1.249	1.105	1.062	1.295		0.953	0.985	1.078	1.003	0.907	0.988	0.957	0.971	0.886	0.891	0.836	0.857	0.929	0.893	1.028	0.908	1.059	0.971	1.074	0.921	0.546	1.119	0.935	1.103	1.059	0.947	1.122	1.059	1.26	1.035	1.058	0.894	0.993	1.193
1	3730927	3731065	TP73	exon12	Pvalue		1	0	0	1	0.964	1	0.998	0.566		1	1	1	1	1	1	1	1	1	1	1	1	1	1	1	1	1	1	1	1	0	1	1	1	1	1	1	1	0.998	1	1	1	1	1
1	3730927	3731065	TP73	exon12	CNVType		neutral	dup	dup	neutral	neutral	neutral	neutral	neutral		neutral	neutral	neutral	neutral	neutral	neutral	neutral	neutral	neutral	neutral	neutral	neutral	neutral	neutral	neutral	neutral	neutral	neutral	neutral	neutral	del	neutral	neutral	neutral	neutral	neutral	neutral	neutral	neutral	neutral	neutral	neutral	neutral	neutral
1	3731463	3731556	TP73	exon13	CN_M		1.055	0.715	0.825	0.661	0.952	1.235	0.985	0.977		0.942	1.106	1.151	1.094	1.038	0.94	1.023	1.039	1.01	1.028	0.984	0.978	0.918	1.009	1.378	0.985	0.968	1.062	1.038	0.918	1.652	1.073	1.067	1.071	0.939	1.144	1.164	1.086	1.071	1.115	1.048	0.882	1.057	1.098
1	3731463	3731556	TP73	exon13	Pvalue		1	0.891	1	0.001	1	0.994	1	1		1	1	1	1	1	1	1	1	1	1	1	1	1	1	0.005	1	1	1	1	1	0	1	1	1	1	1	1	1	1	1	1	1	1	1
1	3731463	3731556	TP73	exon13	CNVType		neutral	neutral	neutral	del	neutral	neutral	neutral	neutral		neutral	neutral	neutral	neutral	neutral	neutral	neutral	neutral	neutral	neutral	neutral	neutral	neutral	neutral	dup	neutral	neutral	neutral	neutral	neutral	dup	neutral	neutral	neutral	neutral	neutral	neutral	neutral	neutral	neutral	neutral	neutral	neutral	neutral
1	3732747	3736201	TP73	exon14	CN_M		1.168	0.986	0.987	0.944	1.016	1.298	1.045	1.113		1.004	0.976	1.031	1.012	0.915	1.063	1.054	0.965	1.035	0.915	1.006	0.924	0.884	0.956	1.156	0.898	0.946	0.994	0.958	0.924	1.376	1.027	1.001	1.044	1.048	1.055	1.033	1.01	1.095	1.125	1.042	0.876	1.037	1.007
1	3732747	3736201	TP73	exon14	Pvalue		1	1	1	1	1	0.549	1	1		1	1	1	1	1	1	1	1	1	1	1	1	1	1	1	1	1	1	1	1	0.029	1	1	1	1	1	1	1	1	1	1	1	1	1
1	3732747	3736201	TP73	exon14	CNVType		neutral	neutral	neutral	neutral	neutral	neutral	neutral	neutral		neutral	neutral	neutral	neutral	neutral	neutral	neutral	neutral	neutral	neutral	neutral	neutral	neutral	neutral	neutral	neutral	neutral	neutral	neutral	neutral	dup	neutral	neutral	neutral	neutral	neutral	neutral	neutral	neutral	neutral	neutral	neutral	neutral	neutral
Detection of exon level copy number variants by Manta							-	-	-	Exons 2-3 del	-	Exons 2-4 del	-	Exons 2-3 del		Exon 3 del	Exon 3 del	-	-	-	-	-	-	-	-	-	-	-	-	-	-	-	-	-	-	-	-	-	-	-	-	-	-	-	-	-	-	-	-
Detection of exon level copy number variants by GRIDSS2							-	-	-	Exons 2-3 del	-	Exons 2-4 del	-	Exons 2-3 del		Exon 2-3 del	Exon 3 del	-	-	-	-	-	-	-	-	-	-	-	-	-	-	-	-	-	-	-	-	-	-	-	-	-	-	-	-	-	-	-	-
[truncated: 21 more columns]
