# Supplementary material for: Clinical landscape of TP73 structural variants in ATL patients
Source: Leukemia. 2023 Oct 20;37(12):2502–6. doi: 10.1038/s41375-023-02059-9 (PMC10681890; doi:10.1038/s41375-023-02059-9)
Supplement: Supplementary file 2 — Supplementary Table S2 [file 41375_2023_2059_MOESM2_ESM.xlsx]

## Sheet: Summary_TP73-associated_SV_from
Supplementary Table S2. Detection of exon level copy number variants in TP73 by Manta
Pt number		Position (GRCh37/hg19)	Chr	Start	End	Group	Type	REF	ALT	FILTER	Software	Length	CIPOS	CIEND	INV5	INV3	SU_ALT	PR_ALT	SR_ALT	AF	Gene_symbol
4		chr1:3598883-3603859	chr1	3598883	3603859	SV	DEL	C	<DEL>	PASS	Manta	4977	0,4	0,4	NA	NA	14	5	9	0.113821	TP73
6		chr1:3593186-3624246	chr1	3593186	3624246	SV	DEL	G	<DEL>	PASS	Manta	31061	NA	NA	NA	NA	195	63	132	0.491184	TP73
8		chr1:3598913-3601946	chr1	3598913	3601946	SV	DEL	A	<DEL>	PASS	Manta	3034	0,3	0,3	NA	NA	53	22	31	0.317365	TP73
9		chr1:3599605-3603147	chr1	3599605	3603147	SV	DEL	T	<DEL>	PASS	Manta	3543	NA	NA	NA	NA	104	18	86	0.697987	TP73
10		chr1:3597900-3599694	chr1	3597900	3599694	SV	DUP	G	<DUP:TANDEM>	PASS	Manta	1795	-68,69	-72,72	NA	NA	7	7	0	0.4375	TP73
10		chr1:3599649-3599844	chr1	3599649	3599844	SV	DEL	CCTTCCCCAGTCAAGCCGGGGGAATAATGAGGTGGTGGGCGGAACGGATTCCAGCATGGACGTCTTCCACCTGGAGGGCATGACTACATCTGTCATGGTGAGTGGGGGGGCTGCCCTCTGCAAGAGGACTGGAGTGGGGACAACAAATGTGGCCTGTCCTGTCTTGGGAGCCTGGCAGAACCAGGAGATAGCCTCTT	CAGCTGTGCTCTGCCTGGACACTGCCACCTCCTCATG	PASS	Manta	196	NA	NA	NA	NA	56	11	45	0.491228	TP73
#Position: positon of the mutation.
#Software: tool name used to detect the mutation.
#Group: Variant (SNV/small indels) or SV (Deletion/Insertion/Translocation/Duplication).
#Type: type of the mutation. DEL, Deletion; INS, Insertion, BND, Translocation, DUP, Duplication.
#REF: reference allele.
#ALT: alternate allele.
#FILTER: MaxMQ0Frac, For a small variant (<1000 bases) in the normal sample, the fraction of reads with MAPQ0 around either breakend exceeds 0.4; MinSomaticScore, Somatic score is less than 30
#Length: length of the mutation (Deletion/Insertion/Duplication).
#CIPOS: Confidence interval around POS.
#CIEND: Confidence interval around END.
#INV5: Inversion breakends open 5' of reported location.
#INV3: Inversion breakends open 3' of reported location.
#SU_ALT: Number of reads supporting the variant.
#PR_ALT: Spanning paired-read support for the alt allele
#SR_ALT: Split reads for the alt allele
#AF: Allele fraction
#Gene_symbol: list of genes reported using SnpEff or AnnotSV. The nearest upstream and downstream genes were reported if the variant (SNV/small indes) was detected in intergenic regions. AnnotSV reported all the genes overlapping the SV.
