# Supplementary material for: Clinical landscape of TP73 structural variants in ATL patients
Source: Leukemia. 2023 Oct 20;37(12):2502–6. doi: 10.1038/s41375-023-02059-9 (PMC10681890; doi:10.1038/s41375-023-02059-9)
Supplement: Supplementary file 3 — Supplementary Table S3 [file 41375_2023_2059_MOESM3_ESM.xlsx]

## Sheet: Summary_TP73-associated_SV_from
Supplementary Table S3. Detection of exon level copy number variants in TP73 by GRIDSS2
Pt number		Position (GRCh37/hg19)	Chr	Start	End	Group	Type	REF	ALT	FILTER	Software	Length	CIPOS	RP	SR	AF	Gene_symbol
4		chr1:3598886-3603861	chr1	3598886	3603861	SV	DEL	T	T[chr1:3603862[	PASS	GRIDSS2	4976	-2,2	5	5	0.076	TP73
6		chr1:3593187-3624246	chr1	3593187	3624246	SV	DEL	C	]chr1:3593186]TCC	PASS	GRIDSS2	31060	NA	66	77	0.328	TP73
6		chr1:3593187-3624246	chr1	3593187	3624246	SV	DEL	G	GTC[chr1:3624247[	PASS	GRIDSS2	31060	NA	66	77	0.978	TP73
8		chr1:3598915-3601947	chr1	3598915	3601947	SV	DEL	G	G[chr1:3601948[	PASS	GRIDSS2	3033	-1,2	22	26	0.24	TP73
9		chr1:3599606-3603147	chr1	3599606	3603147	SV	DEL	T	TCTTCTATTCTTGCCTCACA[chr1:3603148[	PASS	GRIDSS2	3542	NA	31	34	0.488	TP73
10		chr1:3597952-3599646	chr1	3597952	3599646	SV	DUP	A	A[chr1:3597951[	PASS	GRIDSS2	1695	0,1	7	21	0.468	TP73
10		chr1:3597989-3599845	chr1	3597989	3599845	SV	DEL	G	]chr1:3597988]G	PASS	GRIDSS2	1857	-1,2	1	26	0.795	TP73
#Position: positon of the mutation.
#Software: tool name used to detect the mutation.
#Group: Variant (SNV/small indels) or SV (Deletion/Insertion/Translocation/Duplication).
#Type: type of the mutation. DEL, Deletion; INS, Insertion, BND, Translocation, DUP, Duplication.
#REF: reference allele.
#ALT: alternate allele.
#FILTER: ASSEMBLY_BIAS, Mismatch between number of directly supporting reads and reads supporting via assembly.; ASSEMBLY_ONLY, Variant is supported only by assembly evidence.; ASSEMBLY_TOO_FEW_READ, Not enough reads contribute to this assembly as specified by 'assembly.minReads'; ASSEMBLY_TOO_SHORT, This assembly is shorter than a read length; INSUFFICIENT_SUPPORT, Does not reach the required th…
#Length: length of the mutation (Deletion/Insertion/Duplication).
#CIPOS: Confidence interval around POS for imprecise variants.
#RP: Count of read pairs supporting breakpoint per category.
#SR: Count of split reads supporting breakpoint per category.
#AF: Allele fraction
#Gene_symbol: list of genes reported using SnpEff or AnnotSV. The nearest upstream and downstream genes were reported if the variant (SNV/small indes) was detected in intergenic regions. AnnotSV reported all the genes overlapping the SV.
