# Supplementary material for: Clinical landscape of TP73 structural variants in ATL patients
Source: Leukemia. 2023 Oct 20;37(12):2502–6. doi: 10.1038/s41375-023-02059-9 (PMC10681890; doi:10.1038/s41375-023-02059-9)
Supplement: Supplementary file 4 — Supplementary Table S4 [file 41375_2023_2059_MOESM4_ESM.xlsx]

## Sheet: Sheet1
Supplementary Table S4. Clinical characteristics of ATL patients according to TP73 SVs
		TP73 SVs
Characteristics		Absent	Present	P value
number (%)		55 (87)	8 (13)
Age (years)				0.163
mean		66	71
median		68	73
range		41-86	62-83
Sex				1
female		26 (47)	4 (50)
male		29 (53)	4 (50)
Previous systemic chemotherapy				1
no		23 (42)	3 (38)
yes		32 (58)	5 (62)
ECOG PS				0.407
0, 1		42 (76)	5 (63)
2, 3, 4		13 (24)	3 (37)
Clinical subtype				0.137
chronic, smoldering		8 (12)	3 (38)
acute, lymphoma		47 (88)	5 (62)
LDH/ULN				0.04
mean		1.7	2
median		1.2	1.5
range		0.4-6.3	1.1-3.7
ATL, adult T-cell leukemia/lymphoma; SVs, structural variants; ECOG, Eastern Cooperative oncology Group; PS, performance status; ULN, upper limit of normal
