# Supplementary material for: Clinical landscape of TP73 structural variants in ATL patients
Source: Leukemia. 2023 Oct 20;37(12):2502–6. doi: 10.1038/s41375-023-02059-9 (PMC10681890; doi:10.1038/s41375-023-02059-9)
Supplement: Supplementary file 5 — Supplementary Table S5 [file 41375_2023_2059_MOESM5_ESM.xlsx]

## Sheet: Sheet1
Supplementary Table S5. Frequencies and types of 34 driver gene alterations observed in more than two among sixty-three patients
Gene	total number of alterations		types of alterations and number
			Missense SNV	Truncation	Inframe indel	LOH by CN loss	Amplification	Homozygous deletion	Fusion	Others or mixed
PLCG1	26		23	1	2	0	0	0	0	0
TP53	22		10	5	1	0	0	4	0	2
HLA-A	18		6	7	0	4	0	1	0	0
TBL1XR1	17		11	4	1	0	0	0	0	1
CCR4	14		0	14	0	0	0	0	0	0
VAV1	14		13	0	0	0	0	0	0	1
HLA-B	13		2	5	0	5	0	1	0	0
PRKCB	13		13	0	0	0	0	0	0	0
STAT3	13		13	0	0	0	0	0	0	0
CARD11	10		9	0	0	0	1	0	0	0
CD28	10		1	0	0	0	6	0	2	1
CDKN2A	9		0	1	0	0	0	8	0	0
IRF4	9		4	0	0	0	5	0	0	0
ARID2	8		1	3	0	0	0	1	2	1
HLA-C	8		0	1	0	6	0	1	0	0
CCR7	7		0	7	0	0	0	0	0	0
FAS	7		2	4	0	0	0	0	0	1
NOTCH1	7		1	6	0	0	0	0	0	0
RHOA	7		7	0	0	0	0	0	0	0
BCL11B	6		1	0	0	0	5	0	0	0
CD274	6		0	0	0	0	3	0	0	3
GATA3	6		0	3	0	0	2	0	0	1
POT1	6		4	2	0	0	0	0	0	0
CD58	5		0	3	0	0	0	1	0	1
CBLB	5		1	0	0	0	1	1	0	2
IRF2BP2	4		4	0	0	0	0	0	0	0
SKI	4		1	0	0	0	3	0	0	0
TET2	4		1	3	0	0	0	0	0	0
TRAF3	4		0	1	0	0	3	0	0	0
YTHDF2	4		1	3	0	0	0	0	0	0
ATXN1	3		1	1	0	0	0	0	1	0
ATXN7L1	3		0	0	0	0	3	0	0	0
CSNK2A1	3		2	1	0	0	0	0	0	0
IMMP2L	3		0	0	0	0	3	0	0	0
SNV, single nucleotide variant; LOH, loss of heterozygosity; CN, copy number
