# Supplementary material for: Clinical landscape of TP73 structural variants in ATL patients
Source: Leukemia. 2023 Oct 20;37(12):2502–6. doi: 10.1038/s41375-023-02059-9 (PMC10681890; doi:10.1038/s41375-023-02059-9)
Supplement: Supplementary file 6 — Supplementary Table S6 [file 41375_2023_2059_MOESM6_ESM.xlsx]

## Sheet: Sheet1
Suppplementary Table S6. Genomic characteristics of ATL patients according to TP73 SVs
		TP73 SVs
Characteristics		Absence	Presence	P value
Number (%)		55 (87)	8 (13)
PLCG1 alterations				0.257
absence		34 (62)	3 (37)
presence		21 (38)	5 (63)
TP53 alterations				0.243
absence		34 (62)	7 (88)
presence		21 (38)	1 (12)
HLA-A alterations				1
absence		39 (71)	6 (75)
presence		16 (29)	2 (25)
TBL1XR1 alterations				0.028
absence		43 (78)	3 (37)
presence		12 (22)	5 (63)
CCR4 alterations				0.671
absence		42 (76)	7 (88)
presence		13 (24)	1 (12)
VAV1 alterations				1
absence		43 (78)	6 (75)
presence		12 (22)	2 (25)
HLA-B alterations				1
absence		43 (78)	7 (88)
presence		12 (22)	1 (12)
PRKCB1 alterations				0.188
absence		42 (76)	8 (100)
presence		13 (24)	0 (0)
STAT3 alterations				0.345
absence		45 (82)	5 (63)
presence		10 (18)	3 (37)
CARD11 alterations				0.602
absence		47 (85)	6 (75)
presence		8 (15)	2 (25)
CD28 alterations				0.602
absence		47 (85)	6 (75)
presence		8 (15)	2 (25)
CDKN2A alterations				1
absence		47 (85)	7 (88)
presence		8 (15)	1 (12)
IRF4 alterations				0.588
absence		46 (84)	8 (100)
presence		9 (16)	0 (0)
ARID2 alterations				0.266
absence		49 (89)	6 (75)
presence		6 (11)	2 (25)
HLA-C alterations				1
absence		48 (87)	7 (88)
presence		7 (13)	1 (12)
CCR7 alterations				0.214
absence		50 (91)	6 (75)
presence		5 (9)	2 (25)
FAS alterations				1
absence		49 (89)	7 (88)
presence		6 (11)	1 (12)
NOTCH1 alterations				0.581
absence		48 (87)	8 (100)
presence		7 (13)	0 (0)
RHOA alterations				0.038
absence		51 (93)	5 (63)
presence		4 (7)	3 (37)
BCL11B alterations				0.164
absence		51 (93)	6 (75)
presence		4 (7)	2 (25)
CD274 alterations				1
absence		49 (89)	8 (100)
presence		6 (11)	0 (0)
GATA3 alterations				0.573
absence		50 (91)	7 (88)
presence		5 (9)	1 (12)
POT1 alterations				0.573
absence		50 (91)	7 (88)
presence		5 (9)	1 (12)
CD58 alterations				0.117
absence		52 (95)	6 (75)
presence		3 (5)	2 (25)
CBLB alterations				0.075
absence		52 (95)	6 (75)
presence		3 (5)	2 (25)
IRF2BP2 alterations				1
absence		51 (93)	8 (100)
presence		4 (7)	0 (0)
SKI alterations				0.427
absence		52 (95)	7 (88)
presence		3 (5)	1 (12)
TET2 alterations				0.427
absence		52 (95)	7 (88)
presence		3 (5)	1 (12)
TRAF3 alterations				1
absence		51 (93)	8 (100)
presence		4 (7)	0 (0)
YTHDF2 alterations				1
absence		51 (93)	8 (100)
presence		4 (7)	0 (0)
ATXN1 alterations				1
absence		52 (95)	8 (100)
presence		3 (5)	0 (0)
ATXN7L1 alterations				1
absence		52 (95)	8 (100)
presence		3 (5)	0 (0)
CSNK2A1 alterations				0.339
absence		53 (96)	7 (88)
presence		2 (4)	1 (12)
IMMP2L alterations				1
absence		52 (95)	8 (100)
presence		3 (5)	0 (0)
SVs, structural variants
