# Supplementary material for: Clinical landscape of TP73 structural variants in ATL patients
Source: Leukemia. 2023 Oct 20;37(12):2502–6. doi: 10.1038/s41375-023-02059-9 (PMC10681890; doi:10.1038/s41375-023-02059-9)
Supplement: Supplementary file 7 — Supplementary Table S7 [file 41375_2023_2059_MOESM7_ESM.xlsx]

## Sheet: Sheet1
Supplementary Table S7. TP73, TP73-AS3, ABLIM1, and LZTS2 expression in ATL cells stratified according to TP73 SVs
ID	ensembl_gene_id	external_gene_name	gene_biotype	chromosome_name	band	hgnc_symbol		TP73 SVs (-) (n = 55)
TP73	ENSG00000078900	TP73	protein_coding	1	p36.32	TP73		137.572	60.4515	455.55	0	829.448	4.25279	3.95009	0	1179.7	2.52666	47.3209	8.45019	4.49863	34.1663	6.54081	0	20.1731	176.38	3.01238	4.17325	405.774	14.5813	6.62541	18.9154	57.2207	588.662	0	13.6448	7.93632	14.1735	45.7148	1951.36	7.31297	106.675	3.25832	0.764862	151.848	121.932	15.4848	227.526	20.538	0
TP73-AS3	ENSG00000227589	TP73-AS3	lncRNA	1	p36.32	TP73-AS3		0	2.70678	2.63662	0	17.2467	0	0.359099	0	9.25256	0	0	8.45019	0	0	0	0	0	65.8484	0	0	12.5589	1.82266	0	0	0	3.56765	0	0	0	0	0	0	0	15.2393	0	0	2.5737	2.70959	0	0	0	0
ABLIM1	ENSG00000099204	ABLIM1	protein_coding	10	q25.3	ABLIM1		1258.16	880.306	1859.7	652.607	843.085	385.587	211.509	407.282	647.679	515.439	1616.8	2450.56	998.697	837.075	414.251	392.325	451.877	350.408	245.509	2534.73	60.1035	260.945	291.518	128.625	431.063	399.577	683.385	212.859	153.435	595.285	451.053	209.075	332.74	362.696	218.308	189.303	146.701	1474.02	704.56	217.184	657.217	559.03
LZTS2	ENSG00000107816	LZTS2	protein_coding	10	q24.31	LZTS2		147.577	78.7975	127.144	66.7439	109.096	183.343	219.051	91.7819	161.92	65.6932	184.026	73.235	121.463	119.582	128.636	275.462	506.344	235.173	123.508	97.5498	112.731	153.408	162.323	170.239	198.365	117.732	239.504	313.83	52.9088	134.648	149.335	87.1145	179.168	128.01	224.824	162.916	169.864	65.0302	216.788	103.421	73.9369	248.458
[truncated: 32 more columns]
