# Supplementary material for: Clinical landscape of TP73 structural variants in ATL patients
Source: Leukemia. 2023 Oct 20;37(12):2502–6. doi: 10.1038/s41375-023-02059-9 (PMC10681890; doi:10.1038/s41375-023-02059-9)
Supplement: Supplementary file 8 — Supplementary Table S8 [file 41375_2023_2059_MOESM8_ESM.xlsx]

## Sheet: Sheet1
Supplementary Table S8. Upregulated or downregulated genes in ATL cells stratified according to TP73 SVs
ID	ensembl_gene_id	external_gene_name	gene_biotype	chromosome_name	band	hgnc_symbol		TP73 SVs (-) (n = 55)
OPRK1	ENSG00000082556	OPRK1	protein_coding	8	q11.23	OPRK1		5.00261	1.50377	10.5465	3.708	20.4554	2.8352	118.862	0	34.6971	0	2.62894	0	4.49863	17.0832	8.72107	0	0	0	0	2.60828	76.8488	2.43022	3.3127	56.7463	0	28.5412	0	79.1398	0	60.2372	0	162.614	40.2213	0	0	3.05945	48.9003	0	281.308	10.3421	0	7.76431
TP73	ENSG00000078900	TP73	protein_coding	1	p36.32	TP73		137.572	60.4515	455.55	0	829.448	4.25279	3.95009	0	1179.7	2.52666	47.3209	8.45019	4.49863	34.1663	6.54081	0	20.1731	176.38	3.01238	4.17325	405.774	14.5813	6.62541	18.9154	57.2207	588.662	0	13.6448	7.93632	14.1735	45.7148	1951.36	7.31297	106.675	3.25832	0.764862	151.848	121.932	15.4848	227.526	20.538	0
CACNA1D	ENSG00000157388	CACNA1D	protein_coding	3	p21.1	CACNA1D		0	40.0003	0.585917	0	13.637	0.472533	8.25928	5.73637	0	0	2.62894	16.9004	8.99727	14.236	17.4421	287.983	66.5712	77.607	343.411	5.73822	100.173	2.734	0	45.397	0	3.56765	9.58016	0	380.943	0	3.04766	63.884	0	18.2872	6.51664	4.9716	10.2948	0	0	17.2368	0	0
SLC1A2-AS1	ENSG00000255004	SLC1A2-AS1	lncRNA	11	p13	SLC1A2-AS1		0	0	1.17183	0	0.401087	0.472533	0	8.60455	0	0	0	0	0	0	0	0	0	0	0	18.258	0.897068	1.21511	6.62541	0	0	0	6.38677	2.72896	5.29088	3.54336	0	11.6153	3.65649	3.04787	0	9.94321	12.8685	2.70959	0	3.44736	16.4304	23.2929
ENSG00000287005	NA	NA	NA	NA	NA	NA		2.50131	5.41357	0.585917	0	0.401087	1.4176	3.23189	0	6.93942	2.52666	0	2.81673	0	0	0	0	0	2.35173	0	0	1.79414	0.911332	0	0	0	10.7029	0	2.72896	2.64544	0	0	5.80763	0	0	3.25832	0.382431	10.2948	8.12877	0	0	8.21522	0
EPPK1	ENSG00000261150	EPPK1	protein_coding	8	q24.3	EPPK1		25.0131	18.0452	15.5268	0	5.21413	2.36266	6.46379	2.86818	245.193	0	7.88682	5.63346	0	5.69439	13.0816	2.08683	6.05192	4.70346	0	8.86816	20.0345	7.89821	0	0	0	3.56765	12.7735	0	0	0	3.04766	0	0	0	0	0	5.1474	2.70959	7.74242	0	0	0
PRKACB-DT	NA	NA	NA	NA	NA	NA		2.50131	0.902261	0	0	0.802174	0	9.33658	0	0	2.52666	0	0	4.49863	0	2.18027	4.17367	12.1038	0	10.5433	0	5.38241	1.21511	0	3.78309	3.81471	24.9735	3.19339	2.72896	7.93632	3.54336	3.04766	0	3.65649	0	0	0	0	0	0	6.89472	0	0
ENSG00000278987	NA	NA	NA	NA	NA	NA		0	1.50377	0.878875	0	0.401087	0	4.66829	0	2.31314	0	0	2.81673	0	0	0	10.4342	0	2.35173	1.50619	5.21657	0.598045	2.43022	0	0	0	0	6.38677	5.45792	2.64544	0	0	5.80763	0	6.09574	9.77496	1.14729	5.1474	2.70959	0	6.89472	4.10761	0
ENSG00000289196	NA	NA	NA	NA	NA	NA		0	0	0.878875	3.708	1.60435	0	3.23189	0	0	0	7.88682	0	0	2.84719	0	0	0	7.05518	0	0.521657	2.6912	1.21511	0	0	3.81471	7.1353	0	2.72896	0	0	0	0	3.65649	3.04787	0	3.82431	0	5.41918	0	0	0	0
ENSG00000286616	NA	NA	NA	NA	NA	NA		0	0.902261	3.5155	0	1.20326	0	2.51369	0	0	0	0	0	4.49863	0	0	0	0	9.40691	0	5.73822	1.19609	0.911332	3.3127	0	0	3.56765	3.19339	0	2.64544	3.54336	9.14297	0	0	3.04787	3.25832	3.44188	0	2.70959	2.58081	0	8.21522	0
ENSG00000269534	NA	NA	NA	NA	NA	NA		0	0	2.34367	3.708	0	0	1.0773	0	2.31314	0	0	0	0	0	0	0	0	0	6.02476	5.73822	2.99023	2.734	0	7.56617	3.81471	0	15.9669	5.45792	10.5818	10.6301	0	0	0	12.1915	3.25832	3.05945	0	5.41918	0	3.44736	12.3228	0
RAB26	ENSG00000167964	RAB26	protein_coding	16	p13.3	RAB26		5.00261	1.80452	1.46479	0	8.42282	0.945065	0.718198	2.86818	0	2.52666	0	2.81673	0	0	2.18027	0	16.1385	11.7586	12.0495	5.73822	2.09316	2.734	0	0	0	7.1353	3.19339	0	5.29088	3.54336	3.04766	0	0	3.04787	6.51664	0	0	2.70959	0	0	12.3228	0
ENSG00000273192	NA	NA	NA	NA	NA	NA		0	0.601508	0.585917	0	0.802174	1.89013	1.0773	2.86818	0	0	0	0	4.49863	0	0	0	0	2.35173	0	0	0	2.43022	3.3127	3.78309	3.81471	0	0	0	0	0	3.04766	11.6153	3.65649	3.04787	0	0.764862	0	2.70959	0	6.89472	8.21522	0
ENSG00000260908	NA	NA	NA	NA	NA	NA		0	1.20302	1.17183	3.708	3.60978	0	1.4364	0	0	0	0	0	4.49863	2.84719	2.18027	0	2.01731	2.35173	1.50619	0.521657	2.39218	2.734	3.3127	3.78309	0	0	0	0	2.64544	7.08673	12.1906	0	7.31297	0	3.25832	4.20674	5.1474	0	7.74242	0	0	0
ENSG00000229422	NA	NA	NA	NA	NA	NA		5.00261	1.50377	0.878875	0	3.20869	5.19786	6.10469	0	4.62628	0	5.25788	0	0	14.236	0	4.17367	0	2.35173	13.5557	0	2.09316	3.03777	0	0	0	0	0	0	2.64544	0	3.04766	0	0	0	0	1.52972	0	5.41918	5.16161	0	0	0
FST	ENSG00000134363	FST	protein_coding	5	q11.2	FST		0	0.902261	1.46479	0	0.401087	0	2.51369	0	18.5051	0	7.88682	109.852	4.49863	17.0832	6.54081	14.6078	117.004	0	54.2229	10.9548	88.2116	0.607555	0	0	3.81471	3.56765	0	62.766	66.136	28.3469	0	5.80763	3.65649	131.058	3.25832	21.4161	5.1474	13.548	5.16161	10.3421	4.10761	0
TMEM178B	ENSG00000261115	TMEM178B	protein_coding	7	q34	TMEM178B		12.5065	105.565	0	85.2839	0	71.3524	85.8247	0	92.5256	0	2.62894	1056.27	0	2.84719	41.4251	16.6947	40.3462	70.5518	3.01238	8.3465	15.8482	32.2004	3.3127	30.2647	7.62942	114.165	3.19339	81.8687	63.4905	3.54336	3.04766	17.4229	62.1603	0	0	0	7.7211	5.41918	5.16161	389.552	4.10761	0
BAIAP3	ENSG00000007516	BAIAP3	protein_coding	16	p13.3	BAIAP3		10.0052	14.1354	190.716	174.276	462.052	67.5722	753.39	31.55	2595.34	20.2133	157.736	245.056	1403.57	119.582	545.067	16.6947	30.2596	98.7726	13.5557	114.243	59.5055	1332.67	39.7524	147.54	102.997	146.274	67.0611	166.466	547.606	1693.73	289.527	9094.75	917.778	155.441	19.5499	12.2378	23.1633	54.1918	221.949	13.7894	1219.96	124.229
ENSG00000287780	NA	NA	NA	NA	NA	NA		0	14.4362	2.05071	0	4.41196	4.72533	1.4364	2.86818	2.31314	2.52666	5.25788	2.81673	4.49863	54.0967	0	2.08683	6.05192	4.70346	13.5557	0	10.7648	0.911332	0	11.3493	0	10.7029	0	0	2.64544	3.54336	0	0	0	0	0	1.52972	0	0	0	0	0	0
NOP53-AS1	ENSG00000269656	NOP53-AS1	lncRNA	19	q13.33	NOP53-AS1		2.50131	2.10528	2.34367	0	4.81304	0.472533	0.359099	5.73637	0	0	0	0	0	0	0	2.08683	0	0	1.50619	6.78153	2.09316	3.64533	0	0	0	0	3.19339	2.72896	2.64544	0	0	5.80763	3.65649	6.09574	0	2.67702	0	5.41918	0	0	0	7.76431
PHLDA3	ENSG00000174307	PHLDA3	protein_coding	1	q32.1	PHLDA3		12.5065	32.4814	5.27325	14.832	2.40652	1.4176	3.23189	0	4.62628	5.05332	21.0315	11.2669	0	0	2.18027	10.4342	316.717	176.38	3.01238	6.25988	79.54	4.86044	6.62541	7.56617	15.2588	60.65	6.38677	13.6448	0	10.6301	18.2859	11.6153	0	12.1915	6.51664	6.88376	20.5896	8.12877	2.58081	17.2368	8.21522	0
ENSG00000289629	NA	NA	NA	NA	NA	NA		5.00261	1.50377	0.878875	0	1.20326	0.472533	3.23189	0	0	2.52666	2.62894	0	4.49863	5.69439	0	0	0	0	0	5.21657	0.598045	0	6.62541	3.78309	3.81471	17.8382	6.38677	2.72896	0	0	0	5.80763	7.31297	0	0	2.29459	2.5737	0	0	3.44736	8.21522	0
ZBTB8A	ENSG00000160062	ZBTB8A	protein_coding	1	p35.1	ZBTB8A		0	1.50377	2.34367	14.832	12.4337	2.8352	10.0548	2.86818	4.62628	2.52666	2.62894	2.81673	0	2.84719	4.36054	41.7367	16.1385	4.70346	10.5433	0	6.87752	4.25288	6.62541	18.9154	3.81471	0	12.7735	10.9158	18.5181	3.54336	36.5719	11.6153	0	3.04787	0	1.14729	15.4422	8.12877	5.16161	6.89472	0	0
FER1L4	ENSG00000088340	FER1L4	transcribed_unitary_pseudogene	20	q11.22	FER1L4		0	0.601508	2.63662	0	0	1.4176	27.2915	0	2.31314	2.52666	2.62894	8.45019	4.49863	0	2.18027	14.6078	165.419	7.05518	16.5681	9.38982	4.48534	0.911332	0	0	22.8883	3.56765	0	5.45792	0	3.54336	3.04766	0	0	3.04787	0	0.382431	10.2948	0	7.74242	6.89472	16.4304	7.76431
ENSG00000280378	NA	NA	NA	NA	NA	NA		0	1.20302	5.27325	3.708	4.81304	1.4176	5.02739	0	0	5.05332	2.62894	2.81673	0	2.84719	8.72107	8.34734	0	2.35173	1.50619	12.5198	13.456	0.303777	3.3127	0	3.81471	7.1353	6.38677	5.45792	5.29088	3.54336	12.1906	11.6153	3.65649	6.09574	9.77496	5.35403	12.8685	10.8384	5.16161	3.44736	0	0
TDRKH-AS1	ENSG00000203288	TDRKH-AS1	lncRNA	1	q21.3	TDRKH-AS1		2.50131	2.40603	2.34367	0	0.802174	5.67039	7.54108	0	6.93942	2.52666	13.1447	0	0	2.84719	0	8.34734	2.01731	2.35173	0	13.0414	2.99023	3.34155	0	15.1323	11.4441	7.1353	3.19339	13.6448	5.29088	0	12.1906	11.6153	7.31297	21.3351	0	8.03105	5.1474	24.3863	2.58081	31.0262	32.8609	15.5286
FRG1GP	ENSG00000283023	FRG1GP	unprocessed_pseudogene	22	p11.2	FRG1GP		0	3.30829	3.5155	7.41599	2.00543	6.61546	0	0	0	0	2.62894	5.63346	8.99727	2.84719	6.54081	2.08683	0	0	0	0	1.79414	1.82266	0	3.78309	0	0	0	0	0	0	0	0	0	0	3.25832	4.20674	0	0	0	3.44736	0	7.76431
RPL37P23	ENSG00000243680	RPL37P23	processed_pseudogene	19	q13.41	RPL37P23		0	0	0.878875	0	0.802174	0.945065	1.0773	0	2.31314	2.52666	5.25788	2.81673	0	0	2.18027	2.08683	0	0	0	2.08663	0.299023	0	6.62541	0	0	0	0	0	0	3.54336	0	0	0	0	0	0.382431	2.5737	0	2.58081	0	0	0
GRAP	ENSG00000154016	GRAP	protein_coding	17	p11.2	GRAP		42.5222	17.4437	36.9127	18.54	17.2467	34.9674	11.4912	8.60455	18.5051	7.57998	26.2894	22.5338	35.9891	11.3888	21.8027	10.4342	10.0865	9.40691	6.02476	13.0414	12.858	12.7587	3.3127	18.9154	3.81471	7.1353	3.19339	0	0	0	3.04766	5.80763	7.31297	18.2872	3.25832	11.8554	0	16.2575	0	10.3421	20.538	7.76431
AMZ1	ENSG00000174945	AMZ1	protein_coding	7	p22.3	AMZ1		7.50392	7.51885	6.15212	7.41599	2.00543	2.8352	10.773	37.2864	2.31314	2.52666	23.6605	2.81673	8.99727	8.54158	6.54081	33.3893	40.3462	51.738	100.915	5.73822	1.79414	3.34155	16.5635	11.3493	7.62942	10.7029	22.3537	10.9158	13.2272	3.54336	0	0	36.5649	12.1915	22.8082	0.764862	2.5737	10.8384	25.8081	0	0	15.5286
THAP9	ENSG00000168152	THAP9	protein_coding	4	q21.22	THAP9		5.00261	25.2633	9.96058	7.41599	48.5315	4.72533	18.6732	20.0773	16.192	20.2133	2.62894	19.7171	22.4932	17.0832	19.6224	6.2605	24.2077	25.869	3.01238	26.6045	10.1668	15.7964	16.5635	7.56617	15.2588	7.1353	19.1603	8.18687	13.2272	10.6301	9.14297	29.0382	10.9695	6.09574	26.0666	18.3567	20.5896	21.6767	15.4848	3.44736	16.4304	0
ENSG00000253106	NA	NA	NA	NA	NA	NA		22.5118	10.5264	11.4254	3.708	10.8293	6.61546	42.0146	17.2091	37.0102	12.6333	15.7736	2.81673	0	17.0832	2.18027	18.7815	4.03462	2.35173	18.0743	10.4331	12.858	5.77177	9.93811	3.78309	7.62942	0	9.58016	10.9158	5.29088	0	12.1906	5.80763	10.9695	9.1436	6.51664	6.88376	0	2.70959	0	3.44736	8.21522	0
PTGS2	ENSG00000073756	PTGS2	protein_coding	1	q31.1	PTGS2		22.5118	303.761	50.9747	66.7439	91.0467	82.6932	7.90018	757.2	6.93942	308.253	42.063	5.63346	62.9809	45.5551	43.6054	27.1288	20.1731	2.35173	0	18.7796	4.48534	46.7817	59.6287	26.4816	26.703	14.2706	76.6413	46.3923	2.64544	7.08673	42.6672	0	40.2213	0	0	6.50133	10.2948	21.6767	41.2929	0	12.3228	46.5858
PACSIN1	ENSG00000124507	PACSIN1	protein_coding	6	p21.31	PACSIN1		35.0183	37.5942	8.49579	14.832	6.0163	21.264	42.0146	2.86818	4.62628	7.57998	10.5158	14.0836	8.99727	2.84719	8.72107	10.4342	16.1385	136.4	3.01238	13.5631	1.79414	13.3662	43.0652	177.805	26.703	713.53	261.858	57.3081	7.93632	81.4973	18.2859	0	127.977	0	6.51664	4.9716	0	10.8384	49.0353	3.44736	20.538	62.1145
KRT8P46	ENSG00000248971	KRT8P46	processed_pseudogene	4	q24	KRT8P46		5.00261	7.21809	5.27325	0	3.60978	2.36266	2.51369	2.86818	2.31314	2.52666	0	5.63346	13.4959	8.54158	2.18027	0	2.01731	2.35173	1.50619	4.17325	1.79414	3.64533	9.93811	3.78309	3.81471	7.1353	0	16.3737	7.93632	0	3.04766	5.80763	7.31297	6.09574	9.77496	0.764862	10.2948	2.70959	10.3232	0	0	7.76431
CKLF	ENSG00000217555	CKLF	protein_coding	16	q21	CKLF		10.0052	11.1279	3.5155	18.54	8.42282	11.3408	10.0548	17.2091	9.25256	7.57998	2.62894	8.45019	8.99727	5.69439	6.54081	27.1288	0	14.1104	4.51857	5.21657	4.18632	2.12644	3.3127	0	0	0	12.7735	10.9158	10.5818	0	3.04766	0	3.65649	0	0	4.58917	0	2.70959	5.16161	0	8.21522	23.2929
ENSG00000272578	NA	NA	NA	NA	NA	NA		7.50392	3.60905	12.3042	11.124	5.61522	0.945065	12.9276	0	9.25256	2.52666	28.9183	14.0836	0	8.54158	10.9013	10.4342	10.0865	2.35173	9.03714	13.5631	6.27947	8.50577	0	3.78309	0	32.1088	9.58016	2.72896	0	3.54336	6.09531	5.80763	7.31297	6.09574	3.25832	4.9716	2.5737	0	2.58081	3.44736	8.21522	0
KPNB1-DT	NA	NA	NA	NA	NA	NA		0	6.31583	5.56621	7.41599	4.01087	4.72533	7.54108	0	4.62628	12.6333	5.25788	5.63346	0	5.69439	0	4.17367	6.05192	11.7586	9.03714	11.9981	4.78436	8.20199	6.62541	7.56617	26.703	0	9.58016	16.3737	2.64544	3.54336	12.1906	11.6153	3.65649	3.04787	9.77496	6.1189	2.5737	5.41918	0	6.89472	4.10761	0
TIMD4	ENSG00000145850	TIMD4	protein_coding	5	q33.3	TIMD4		15.0078	18.6467	18.4564	0	4.41196	6.61546	2.51369	2.86818	11.5657	0	10.5158	11.2669	4.49863	5.69439	19.6224	118.95	8.06923	7.05518	103.927	4.17325	0.897068	18.5304	3.3127	18.9154	3.81471	0	3.19339	5.45792	2.64544	17.7168	15.2383	5.80763	0	3.04787	9.77496	0.764862	5.1474	5.41918	2.58081	10.3421	4.10761	7.76431
MRC1	ENSG00000260314	MRC1	protein_coding	10	p12.33	MRC1		32.517	11.1279	28.7099	912.167	26.0706	11.8133	44.5283	11.4727	4.62628	202.133	10.5158	0	35.9891	17.0832	34.8843	43.8235	125.073	0	87.359	1.56497	3.88729	3.64533	0	11.3493	15.2588	14.2706	6.38677	8.18687	0	10.6301	9.14297	17.4229	47.5343	0	0	11.0905	550.772	29.8055	0	0	4.10761	15.5286
PCBP3	ENSG00000183570	PCBP3	protein_coding	21	q22.3	PCBP3		5.00261	5.41357	40.7212	18.54	2.40652	0.472533	3.23189	2.86818	32.384	7.57998	10.5158	50.7011	8.99727	0	0	0	18.1558	16.4621	0	10.4331	4.18632	2.43022	6.62541	34.0478	7.62942	35.6765	9.58016	13.6448	2.64544	7.08673	0	0	10.9695	9.1436	3.25832	4.9716	25.737	2.70959	5.16161	0	16.4304	7.76431
CENPBD1P	NA	NA	NA	NA	NA	NA		35.0183	32.1807	23.1437	29.664	24.4663	29.7696	52.4285	34.4182	48.5759	53.0599	13.1447	45.0677	4.49863	17.0832	65.4081	77.2129	52.45	51.738	58.7414	15.6497	13.755	46.7817	19.8762	11.3493	15.2588	0	28.7405	8.18687	7.93632	14.1735	12.1906	5.80763	32.9084	18.2872	9.77496	5.35403	12.8685	5.41918	7.74242	13.7894	8.21522	15.5286
TDRD9	ENSG00000156414	TDRD9	protein_coding	14	q32.33	TDRD9		47.5248	135.941	584.452	3.708	16.0435	3.30773	4.30919	114.727	9.25256	108.646	13.1447	2.81673	175.447	2.84719	464.397	573.879	6.05192	25.869	343.411	12.5198	1.19609	16.7078	6.62541	0	7.62942	0	9.58016	5.45792	5.29088	10.6301	70.0961	0	7.31297	3.04787	3.25832	29.8296	10.2948	51.4822	2.58081	0	0	0
CARD9	ENSG00000187796	CARD9	protein_coding	9	q34.3	CARD9		40.0209	14.1354	8.20283	14.832	19.2522	3.78026	20.4687	8.60455	9.25256	17.6866	2.62894	0	13.4959	0	41.4251	6.2605	22.1904	11.7586	3.01238	0	3.28925	8.80954	9.93811	3.78309	0	0	6.38677	5.45792	2.64544	0	3.04766	0	0	6.09574	9.77496	1.91216	2.5737	5.41918	5.16161	0	0	0
ENSG00000225963	NA	NA	NA	NA	NA	NA		10.0052	9.62412	9.96058	25.956	4.01087	3.78026	26.2142	2.86818	11.5657	12.6333	10.5158	8.45019	0	14.236	17.4421	10.4342	0	0	1.50619	11.4764	10.4658	9.4171	9.93811	11.3493	3.81471	0	9.58016	2.72896	7.93632	3.54336	6.09531	5.80763	3.65649	0	3.25832	5.35403	7.7211	8.12877	12.904	13.7894	0	0
POLRMTP1	ENSG00000266066	POLRMTP1	processed_pseudogene	17	q23.2	POLRMTP1		0	16.2407	9.96058	22.248	0.401087	6.61546	17.955	0	0	12.6333	0	22.5338	4.49863	8.54158	6.54081	0	14.1212	42.3311	24.099	0	14.3531	20.6569	0	22.6985	11.4441	0	0	19.1027	13.2272	10.6301	15.2383	0	10.9695	0	26.0666	0.764862	0	0	10.3232	6.89472	0	0
ADORA2B	ENSG00000170425	ADORA2B	protein_coding	17	p12	ADORA2B		20.0104	15.3384	10.2535	11.124	4.81304	12.2858	13.2867	197.905	6.93942	35.3733	7.88682	14.0836	8.99727	8.54158	19.6224	0	10.0865	11.7586	0	4.17325	2.09316	7.29066	26.5016	3.78309	7.62942	21.4059	41.514	10.9158	2.64544	3.54336	12.1906	0	18.2824	0	0	4.20674	23.1633	2.70959	15.4848	3.44736	0	7.76431
CCDC171	ENSG00000164989	CCDC171	protein_coding	9	p22.3	CCDC171		5.00261	10.8271	7.32396	3.708	12.8348	16.5386	13.6458	2.86818	4.62628	2.52666	5.25788	2.81673	17.9945	5.69439	6.54081	20.8683	20.1731	18.8138	36.1486	2.60828	13.157	7.89821	3.3127	11.3493	11.4441	0	25.5471	2.72896	29.0998	0	6.09531	23.2305	3.65649	9.1436	3.25832	10.3256	2.5737	0	7.74242	6.89472	0	0
EDARADD	ENSG00000186197	EDARADD	protein_coding	1	q42.3	EDARADD		5.00261	23.158	7.32396	3.708	12.4337	9.45065	4.30919	0	0	5.05332	28.9183	0	44.9863	2.84719	13.0816	33.3893	6.05192	9.40691	4.51857	14.6064	0	3.64533	3.3127	3.78309	3.81471	24.9735	0	0	5.29088	10.6301	6.09531	69.6916	18.2824	21.3351	81.458	55.4525	43.7529	18.9671	10.3232	0	8.21522	0
ZNF2	ENSG00000275111	ZNF2	protein_coding	2	q11.1	ZNF2		47.5248	12.6317	22.8507	7.41599	14.038	51.0335	53.5058	8.60455	37.0102	2.52666	21.0315	0	0	14.236	8.72107	52.1708	54.4673	42.3311	33.1362	7.30319	11.0638	20.9606	0	0	0	24.9735	3.19339	5.45792	5.29088	10.6301	12.1906	0	0	24.3829	9.77496	8.03105	0	5.41918	5.16161	10.3421	4.10761	0
LHX4	ENSG00000121454	LHX4	protein_coding	1	q25.2	LHX4		10.0052	5.71432	7.031	0	4.01087	4.25279	20.8278	5.73637	2.31314	5.05332	7.88682	5.63346	13.4959	14.236	13.0816	8.34734	6.05192	11.7586	16.5681	11.4764	5.38241	10.0247	9.93811	7.56617	0	7.1353	6.38677	5.45792	7.93632	3.54336	21.3336	0	3.65649	6.09574	3.25832	3.82431	12.8685	5.41918	2.58081	17.2368	0	0
IL17RE	ENSG00000163701	IL17RE	protein_coding	3	p25.3	IL17RE		0	22.2558	1.75775	92.6999	0.401087	2.8352	4.30919	0	0	0	2.62894	0	8.99727	11.3888	13.0816	275.462	64.5539	16.4621	6.02476	7.82485	0.897068	3.64533	6.62541	3.78309	11.4441	0	15.9669	8.18687	5.29088	7.08673	6.09531	0	0	21.3351	0	0.382431	46.3266	40.6439	5.16161	0	4.10761	7.76431
VSIG10L	ENSG00000186806	VSIG10L	protein_coding	19	q13.41	VSIG10L		12.5065	5.71432	0.585917	0	1.20326	3.30773	5.02739	11.4727	6.93942	7.57998	5.25788	0	0	0	6.54081	14.6078	78.675	11.7586	28.6176	1.56497	8.07361	3.34155	13.2508	7.56617	7.62942	0	25.5471	19.1027	10.5818	7.08673	15.2383	5.80763	7.31297	0	6.51664	1.52972	23.1633	2.70959	0	6.89472	8.21522	23.2929
GHRL	ENSG00000157017	GHRL	protein_coding	3	p25.3	GHRL		10.0052	7.21809	4.68733	3.708	1.20326	4.25279	8.97748	14.3409	6.93942	75.7998	0	5.63346	4.49863	5.69439	23.983	16.6947	6.05192	23.5173	4.51857	10.4331	5.68143	5.46799	3.3127	3.78309	0	17.8382	9.58016	19.1027	2.64544	14.1735	9.14297	46.4611	3.65649	21.3351	3.25832	6.50133	5.1474	8.12877	7.74242	6.89472	41.0761	0
GEM	ENSG00000164949	GEM	protein_coding	8	q22.1	GEM		0	35.1882	33.6902	40.788	18.0489	185.705	1.0773	48.7591	16.192	2.52666	21.0315	5.63346	31.4904	2.84719	19.6224	25.042	151.298	35.2759	7.53095	7.30319	10.7648	6.37933	56.316	11.3493	0	3.56765	19.1603	62.766	39.6816	10.6301	15.2383	11.6153	47.5343	24.3829	58.6498	39.008	56.6214	189.671	23.2273	0	8.21522	38.8215
ATL1	ENSG00000198513	ATL1	protein_coding	14	q22.1	ATL1		15.0078	21.6543	8.49579	3.708	5.61522	4.25279	7.18198	14.3409	2.31314	30.3199	2.62894	64.7848	13.4959	14.236	8.72107	25.042	38.3289	7.05518	0	7.30319	3.28925	7.29066	0	0	19.0736	3.56765	15.9669	2.72896	26.4544	0	9.14297	23.2305	14.6259	0	3.25832	3.05945	7.7211	5.41918	2.58081	6.89472	0	0
CC2D2A	ENSG00000048342	CC2D2A	protein_coding	4	p15.32	CC2D2A		5.00261	11.1279	5.27325	3.708	2.80761	4.72533	8.25928	2.86818	4.62628	27.7933	7.88682	2.81673	4.49863	8.54158	28.3435	4.17367	48.4154	4.70346	4.51857	9.91147	3.28925	3.03777	3.3127	15.1323	0	0	12.7735	2.72896	0	0	3.04766	0	7.31297	3.04787	9.77496	1.14729	0	0	7.74242	0	0	15.5286
PTK6	ENSG00000101213	PTK6	protein_coding	20	q13.33	PTK6		12.5065	11.1279	16.6986	11.124	8.02174	79.3855	10.773	17.2091	57.8285	15.16	10.5158	5.63346	22.4932	11.3888	41.4251	20.8683	38.3289	35.2759	0	9.91147	1.49511	21.5682	9.93811	37.8309	7.62942	0	3.19339	5.45792	2.64544	21.2602	9.14297	81.3069	0	21.3351	9.77496	52.7755	7.7211	5.41918	10.3232	3.44736	0	0
DAB2	ENSG00000153071	DAB2	protein_coding	5	p13.1	DAB2		70.0366	64.9628	18.7493	18.54	6.81848	45.8357	39.1418	54.4955	30.0708	53.0599	15.7736	0	35.9891	11.3888	67.5883	137.731	956.204	110.531	60.2476	22.4312	4.18632	17.6191	49.6906	11.3493	339.509	274.709	108.575	62.766	7.93632	49.6071	313.908	11.6153	138.946	18.2872	6.51664	23.3283	141.554	54.1918	54.1969	0	8.21522	23.2929
ARL11	ENSG00000152213	ARL11	protein_coding	13	q14.2	ARL11		62.5326	53.5342	13.769	63.0359	18.0489	19.3738	29.087	74.5728	18.5051	101.066	10.5158	2.81673	13.4959	2.84719	45.7856	6.2605	16.1385	21.1656	6.02476	4.17325	2.39218	13.9738	13.2508	3.78309	3.81471	17.8382	19.1603	0	5.29088	3.54336	9.14297	5.80763	14.6259	3.04787	0	1.91216	25.737	0	0	3.44736	0	15.5286
PLA2G4A	ENSG00000116711	PLA2G4A	protein_coding	1	q31.1	PLA2G4A		10.0052	20.1505	2.92958	3.708	6.81848	2.8352	10.773	28.6818	2.31314	27.7933	0	0	0	8.54158	32.704	8.34734	10.0865	0	9.03714	1.04331	0.299023	3.94911	3.3127	0	7.62942	0	15.9669	8.18687	0	7.08673	24.3812	0	18.2824	6.09574	0	3.82431	15.4422	0	10.3232	0	0	15.5286
ARHGAP18	ENSG00000146376	ARHGAP18	protein_coding	6	q22.33	ARHGAP18		75.0392	138.948	83.7861	77.8679	37.3011	120.023	25.1369	68.8364	48.5759	169.286	42.063	81.6852	80.9754	42.7079	65.4081	39.6498	74.6404	65.8484	70.7909	8.86816	49.3387	41.0099	33.127	15.1323	76.2942	60.65	92.6082	24.5606	2.64544	3.54336	57.9054	0	62.1603	6.09574	3.25832	21.7986	28.3107	24.3863	15.4848	17.2368	16.4304	7.76431
LAMB2	ENSG00000172037	LAMB2	protein_coding	3	p21.31	LAMB2		27.5144	32.1807	5.85917	29.664	11.2304	1.89013	14.0049	20.0773	6.93942	70.7465	2.62894	0	22.4932	8.54158	32.704	116.863	1993.1	77.607	18.0743	5.21657	1.79414	6.07555	6.62541	3.78309	0	17.8382	28.7405	5.45792	2.64544	10.6301	12.1906	5.80763	14.6259	3.04787	3.25832	0.382431	5.1474	2.70959	0	0	4.10761	0
RHOXF1	ENSG00000101883	RHOXF1	protein_coding	X	q24	RHOXF1		0	47.5191	29.2958	40.788	4.01087	50.561	1.4364	0	117.97	2.52666	81.4971	0	0	102.499	43.6054	47.9972	6.05192	37.6277	7.53095	7.82485	0.299023	99.0314	19.8762	49.1801	19.0736	0	3.19339	16.3737	68.7814	0	0	58.0763	29.2519	48.7659	211.791	0.764862	0	2.70959	30.9697	10.3421	8.21522	0
CCDC163	ENSG00000280670	CCDC163	protein_coding	1	p34.1	CCDC163		52.5274	17.4437	14.6479	18.54	12.0326	12.7584	6.46379	0	23.1314	27.7933	5.25788	2.81673	8.99727	5.69439	10.9013	22.9552	10.0865	9.40691	16.5681	2.08663	7.77459	51.0346	0	34.0478	19.0736	7.1353	0	2.72896	2.64544	7.08673	3.04766	0	3.65649	9.1436	22.8082	21.4161	5.1474	18.9671	0	6.89472	4.10761	0
ENSG00000288983	NA	NA	NA	NA	NA	NA		0	8.72186	1.75775	3.708	11.6315	8.97812	2.87279	2.86818	2.31314	12.6333	2.62894	8.45019	0	11.3888	4.36054	29.2157	22.1904	18.8138	9.03714	0.521657	9.56872	13.3662	13.2508	18.9154	3.81471	0	6.38677	8.18687	2.64544	3.54336	3.04766	0	3.65649	9.1436	16.2916	6.1189	2.5737	2.70959	2.58081	24.1315	4.10761	0
BAZ2B-AS1	NA	NA	NA	NA	NA	NA		2.50131	3.9098	0.585917	3.708	7.62065	4.25279	2.87279	14.3409	6.93942	5.05332	0	2.81673	0	5.69439	10.9013	2.08683	20.1731	9.40691	3.01238	0	1.79414	1.82266	6.62541	3.78309	3.81471	3.56765	3.19339	0	2.64544	3.54336	9.14297	0	7.31297	3.04787	3.25832	2.67702	5.1474	2.70959	2.58081	0	0	0
GPR55	ENSG00000135898	GPR55	protein_coding	2	q37.1	GPR55		25.0131	118.497	217.082	3.708	7.21956	165.386	468.984	17.2091	673.124	15.16	928.016	73.235	175.447	242.011	183.143	1095.59	18.1558	14.1104	3.01238	14.6064	7.47556	157.357	155.697	0	11.4441	445.956	54.2876	103.7	47.6179	7.08673	118.859	17.4229	307.145	109.723	159.658	14.5324	90.0795	43.3535	87.7474	310.262	32.8609	31.0572
IL12RB2	ENSG00000081985	IL12RB2	protein_coding	1	p31.3	IL12RB2		585.306	345.566	78.2199	33.372	378.626	108.683	7.18198	88.9137	1242.16	131.386	239.233	188.721	121.463	404.301	335.761	187.815	2.01731	2.35173	507.586	88.16	0.299023	34.9344	53.0033	7.56617	118.256	973.968	134.122	259.251	5.29088	3.54336	280.384	0	21.9389	9.1436	250.891	0.764862	339.728	56.9014	216.788	20.6842	53.3989	7.76431
ENSG00000225931	NA	NA	NA	NA	NA	NA		0	2.70678	2.05071	0	2.80761	0.945065	5.02739	2.86818	4.62628	2.52666	2.62894	0	0	2.84719	4.36054	2.08683	12.1038	7.05518	6.02476	3.6516	0.598045	2.12644	9.93811	3.78309	7.62942	3.56765	6.38677	2.72896	0	3.54336	6.09531	0	7.31297	9.1436	0	22.5634	5.1474	2.70959	2.58081	0	4.10761	7.76431
ZNF607	ENSG00000198182	ZNF607	protein_coding	19	q13.12	ZNF607		10.0052	31.5792	41.3071	22.248	4.01087	34.0224	83.311	34.4182	23.1314	5.05332	10.5158	25.3506	0	17.0832	17.4421	58.4314	72.6231	70.5518	34.6424	8.3465	24.2208	34.6306	3.3127	3.78309	11.4441	0	3.19339	2.72896	2.64544	3.54336	6.09531	5.80763	7.31297	42.6701	13.0333	0.382431	2.5737	0	0	17.2368	0	0
TCEA3	ENSG00000204219	TCEA3	protein_coding	1	p36.12	TCEA3		42.5222	28.5716	6.73804	18.54	10.4283	23.1541	26.9324	11.4727	2.31314	17.6866	26.2894	5.63346	17.9945	68.3326	37.0646	4.17367	173.488	124.642	3.01238	49.5574	35.5837	204.138	62.9414	7.56617	0	10.7029	19.1603	2.72896	29.0998	10.6301	0	0	0	0	6.51664	1.14729	20.5896	5.41918	38.7121	13.7894	4.10761	31.0572
IL4I1	ENSG00000104951	IL4I1	protein_coding	19	q13.33	IL4I1		20.0104	27.3686	4.10142	7.41599	1.20326	6.14292	7.54108	11.4727	2.31314	30.3199	7.88682	2.81673	26.9918	5.69439	67.5883	626.05	68.5885	183.435	76.8157	10.9548	4.48534	9.4171	39.7524	3.78309	30.5177	10.7029	22.3537	43.6633	7.93632	17.7168	9.14297	5.80763	58.5038	0	13.0333	2.29459	10.2948	8.12877	43.8737	3.44736	0	15.5286
CDK18	ENSG00000117266	CDK18	protein_coding	1	q32.1	CDK18		20.0104	43.9101	2.63662	22.248	8.42282	8.50559	58.5332	43.0227	32.384	50.5332	2.62894	5.63346	4.49863	8.54158	32.704	14.6078	143.229	214.007	6.02476	3.6516	3.88729	16.1002	23.1889	7.56617	3.81471	0	44.7074	5.45792	5.29088	0	0	5.80763	3.65649	0	0	3.82431	36.0318	0	2.58081	3.44736	12.3228	23.2929
ENSG00000288990	NA	NA	NA	NA	NA	NA		30.0157	21.3535	7.32396	18.54	20.8565	33.5498	13.2867	31.55	20.8183	35.3733	2.62894	5.63346	4.49863	5.69439	21.8027	8.34734	4.03462	2.35173	9.03714	1.04331	13.456	27.34	16.5635	11.3493	30.5177	0	9.58016	10.9158	5.29088	7.08673	6.09531	0	25.5954	6.09574	3.25832	5.73647	2.5737	5.41918	2.58081	6.89472	4.10761	31.0572
LINC01963	ENSG00000260804	LINC01963	lncRNA	2	q35	LINC01963		52.5274	83.0081	64.4508	7.41599	42.1141	74.1876	66.7925	20.0773	50.8891	32.8466	34.1762	42.2509	31.4904	42.7079	61.0475	50.084	36.3115	39.9794	21.0867	9.91147	34.6866	41.3137	9.93811	22.6985	19.0736	35.6765	0	13.6448	52.9088	14.1735	9.14297	11.6153	7.31297	12.1915	6.51664	19.8864	7.7211	27.0959	7.74242	24.1315	16.4304	15.5286
IL10	ENSG00000136634	IL10	protein_coding	1	q32.1	IL10		2.50131	15.3384	1.46479	18.54	4.01087	0.472533	1.0773	51.6273	0	5.05332	0	2.81673	0	14.236	8.72107	4.17367	2.01731	4.70346	4.51857	0.521657	0.299023	12.1511	3.3127	18.9154	3.81471	7.1353	6.38677	8.18687	0	10.6301	18.2859	0	3.65649	6.09574	0	1.52972	64.3425	5.41918	15.4848	0	4.10761	46.5858
P2RX7	ENSG00000089041	P2RX7	protein_coding	12	q24.31	P2RX7		92.5483	97.745	44.8226	63.0359	29.6804	58.1215	30.5234	83.1773	27.7577	131.386	68.3524	8.45019	67.4795	17.0832	307.418	283.809	28.2423	21.1656	9.03714	20.8663	5.98045	87.7917	16.5635	15.1323	95.3678	0	15.9669	13.6448	5.29088	14.1735	18.2859	5.80763	109.695	30.4787	0	60.4241	5.1474	0	7.74242	6.89472	0	23.2929
ZNF619	ENSG00000177873	ZNF619	protein_coding	3	p22.1	ZNF619		35.0183	38.4965	33.6902	25.956	22.4609	8.03306	22.9823	11.4727	2.31314	63.1665	42.063	8.45019	8.99727	39.8607	43.6054	10.4342	38.3289	0	4.51857	31.2994	0.598045	26.4286	16.5635	26.4816	15.2588	21.4059	25.5471	10.9158	10.5818	7.08673	9.14297	0	18.2824	9.1436	29.3249	8.03105	0	2.70959	5.16161	3.44736	8.21522	23.2929
MIR9-1HG	ENSG00000174407	MIR1-1HG	lncRNA	20	q13.33	MIR1-1HG		5.00261	28.5716	19.0423	25.956	6.0163	1.4176	3.95009	17.2091	46.2628	2.52666	15.7736	59.1513	4.49863	0	34.8843	18.7815	26.225	7.05518	96.3962	2.60828	1.79414	36.7571	16.5635	18.9154	22.8883	35.6765	12.7735	13.6448	5.29088	21.2602	21.3336	17.4229	10.9695	73.1488	114.041	4.9716	51.474	8.12877	2.58081	10.3421	0	7.76431
C12orf60	ENSG00000182993	C12orf60	protein_coding	12	p12.3	C12orf60		2.50131	4.51131	5.27325	3.708	8.82391	4.25279	13.6458	2.86818	11.5657	0	15.7736	0	0	5.69439	0	14.6078	6.05192	25.869	10.5433	3.12994	6.5785	3.03777	3.3127	11.3493	0	0	6.38677	8.18687	5.29088	17.7168	12.1906	5.80763	0	3.04787	0	11.4729	0	10.8384	2.58081	20.6842	8.21522	7.76431
ENSG00000289582	NA	NA	NA	NA	NA	NA		10.0052	5.71432	6.73804	0	11.2304	12.2858	1.4364	2.86818	4.62628	0	0	0	0	5.69439	10.9013	2.08683	8.06923	0	24.099	17.2147	3.58827	12.4549	0	3.78309	15.2588	7.1353	12.7735	5.45792	13.2272	3.54336	3.04766	5.80763	18.2824	3.04787	71.6831	19.8864	0	5.41918	2.58081	0	12.3228	15.5286
SPATA3-AS1	ENSG00000238062	SPATA3-AS1	lncRNA	2	q37.1	SPATA3-AS1		7.50392	76.993	84.372	0	1.60435	230.596	567.736	0	117.97	2.52666	123.56	59.1513	229.43	139.512	39.2448	500.84	0	0	0	1.04331	0	180.748	9.93811	0	0	181.95	0	5.45792	26.4544	0	24.3812	0	29.2519	9.1436	91.233	15.2972	12.8685	5.41918	33.5505	75.8419	0	0
SERPING1	ENSG00000149131	SERPING1	protein_coding	11	q12.1	SERPING1		77.5405	76.993	10.5465	207.648	9.225	34.4949	18.6732	149.146	9.25256	63.1665	2.62894	11.2669	8.99727	0	69.7686	237.899	3407.23	70.5518	156.644	2.08663	2.09316	68.3499	23.1889	7.56617	34.3324	89.1912	73.4479	8.18687	21.1635	24.8035	82.2867	5.80763	69.4732	0	9.77496	28.2999	241.928	46.063	2.58081	0	8.21522	54.3501
TLR5	ENSG00000187554	TLR5	protein_coding	1	q41	TLR5		125.065	128.121	272.451	11.124	14.038	822.679	240.237	54.4955	467.254	116.226	215.573	39.4342	22.4932	14.236	41.4251	45.9103	36.3115	4.70346	7.53095	4.17325	2.39218	246.667	49.6906	3.78309	91.5531	49.9471	19.1603	81.8687	2.64544	10.6301	60.9531	0	73.1297	6.09574	78.1997	10.7081	10.2948	29.8055	5.16161	3.44736	0	7.76431
ENSG00000244459	NA	NA	NA	NA	NA	NA		37.5196	17.143	24.3155	7.41599	6.41739	15.121	14.364	14.3409	9.25256	25.2666	15.7736	0	4.49863	14.236	6.54081	6.2605	14.1212	4.70346	7.53095	3.12994	5.98045	10.936	3.3127	7.56617	15.2588	82.0559	19.1603	0	2.64544	3.54336	18.2859	0	10.9695	3.04787	3.25832	6.88376	2.5737	2.70959	5.16161	0	8.21522	15.5286
P2RY6	ENSG00000171631	P2RY6	protein_coding	11	q13.4	P2RY6		12.5065	5.11281	4.39437	29.664	0.802174	3.78026	8.97748	14.3409	0	30.3199	2.62894	0	0	0	8.72107	25.042	38.3289	4.70346	4.51857	5.73822	0	6.98688	9.93811	0	11.4441	39.2441	98.995	2.72896	0	24.8035	15.2383	0	47.5343	0	6.51664	0.382431	25.737	2.70959	20.6464	3.44736	0	38.8215
BAHCC1	ENSG00000266074	BAHCC1	protein_coding	17	q25.3	BAHCC1		45.0235	33.6844	11.7183	37.08	17.2467	6.14292	13.2867	37.2864	16.192	40.4266	15.7736	2.81673	62.9809	17.0832	69.7686	37.563	191.644	65.8484	6.02476	0	1.49511	17.0115	19.8762	3.78309	15.2588	78.4883	134.122	24.5606	7.93632	21.2602	45.7148	0	32.9084	18.2872	3.25832	4.20674	54.0477	2.70959	7.74242	6.89472	0	38.8215
Gene selection criteria: Upregulated genes in ATL cells with TP73 SV; 1. Median gene expression (TMM) in ATL cells from 8 patients with TP73 SVs was > 4-fold compared to TMM in 55 without TP73 SVs, and the difference between these two groups was < 0.050 (Mann–Whitney U test) or 2. The minimum gene expression (TMM) in 8 ATL cells with TP73 SVs was more than 0, and the median of gene expression in …
[truncated: 33 more columns]
